# Supplementary material for: Optimizing Postharvest Edible Coatings for Fruit and Vegetables with Plant-Based Polysaccharides
Source: Foods. 2025 Nov 14;14(22):3897. doi: 10.3390/foods14223897 (PMC12651252; doi:10.3390/foods14223897)
Supplement: Supplementary file 1 [file foods-14-03897-s001.zip]

Archive with 1 entries (1 files):
- foods-3936319-supplementary.pdf
